# Supplementary material for: Characterization of Root and Foliar-Applied Iron Oxide Nanoparticles (α-Fe2O3, γ-Fe2O3, Fe3O4, and Bulk Fe3O4) in Improving Maize (Zea mays L.) Performance
Source: Nanomaterials (Basel). 2023 Nov 28;13(23):3036. doi: 10.3390/nano13233036 (PMC10708543; doi:10.3390/nano13233036)
Supplement: Supplementary file 1 [file nanomaterials-13-03036-s001.zip]

Archive with 1 entries (1 files):
- nanomaterials-2730531-supplementary.pdf
